# Supplementary material for: Recognition Pattern of the Fasciola hepatica Excretome/Secretome during the Course of an Experimental Infection in Sheep by 2D Immunoproteomics
Source: Pathogens. 2021 Jun 9;10(6):725. doi: 10.3390/pathogens10060725 (PMC8228785; doi:10.3390/pathogens10060725)
Supplement: Supplementary file 1 [file pathogens-10-00725-s001.zip]

Archive with 3 entries (3 files):
- Figure S1_R1.pdf
- Figure S2_R1.pdf
- Table S1_R1.xls
